# Supplementary material for: Changes in the Aromatic Compounds Content in the Muscat Wines as a Result of the Application of Ultrasound during Pre-Fermentative Maceration
Source: Foods. 2021 Jun 24;10(7):1462. doi: 10.3390/foods10071462 (PMC8306965; doi:10.3390/foods10071462)
Supplement: Supplementary file 1 [file foods-10-01462-s001.zip]

Archive with 1 entries (1 files):
- foods-1262140-SI.pdf
